# Supplementary material for: CEBPA Overexpression Enhances β-Cell Proliferation and Survival
Source: Biology (Basel). 2024 Feb 9;13(2):110. doi: 10.3390/biology13020110 (PMC10887016; doi:10.3390/biology13020110)
Supplement: Supplementary file 1 [file biology-13-00110-s001.zip]

Archive with 1 entries (1 files):
- biology-2825623-supplementary.pdf
